# Supplementary material for: Virtual Rejection and Overinclusion in Eating Disorders: An Experimental Investigation of the Impact on Emotions, Stress Perception, and Food Attitudes
Source: Nutrients. 2023 Feb 17;15(4):1021. doi: 10.3390/nu15041021 (PMC9965581; doi:10.3390/nu15041021)
Supplement: Supplementary file 1 [file nutrients-15-01021-s001.zip]

Archive with 1 entries (1 files):
- nutrients-2227252-supplementary.pdf
